# Supplementary material for: Increased Hemodynamic Load in Early Embryonic Stages Alters Endocardial to Mesenchymal Transition
Source: Front Physiol. 2017 Feb 8;8:56. doi: 10.3389/fphys.2017.00056 (PMC5296359; doi:10.3389/fphys.2017.00056)
Supplement: Supplementary file 1 [file Table1.XLS]

## Sheet: Sheet1
Supplemental Table 1
RUGO189 chicken embryo heart tissue TMT study
in support of: "Increased Hemodynamic Load in Early Embryonic Stages Alters Endocardial to Mesenchymal Transition" by Midgett et al.
Instrument and anaylsis details:
Sample:
Project code	RUGO189
Species	chicken
Cell Type	chick embryo heart
Mass Spec:
Instrument	Thermo Orbitrap Fusion (CAL_MP21)
LC System	Dionex NCS-3500RS UltiMate RSLCnano UPLC system
LC Duration (min)	120
Capillary Temperature (degree C)	275
Ion Source	nanoelectrospray
Spray voltage	2400
Full m/z range (Th)	380-1500
Full Resolution	120000
Full AGC Target	200000
Full Maximum Inject Time (millisec)	50
MS1 mass analyzer	Orbitrap
Number of dependent MS2 scans	Maximum possible
MS2 collision type	CID
MS2 mass analyzer	IonTrap
MS2 m/z range (Th)	400-2000
MS2 AGC	10000
MS2 Maximum Inject Time	35
MS2 Number of microscans	1
MS2 Isolation Window (th)	2
MS2 Minimum MS1 Ion intensity	50000
MS2 Normalized Collision Energy	35
Aceepted charge states	2-7
Exclusion Repeat Count	1
Exclusion mass low	10 ppm
Exclusion mass high	10 ppm
Exclusion List size	500
Exclusion Duration (second)	30
MS3 collision type	HCD
MS3 mass analyzer	Orbitrap
MS3 m/z range (Th)	100-500
MS3 resolution	60000
MS3 AGC	100000
MS3 Maximum Inject Time	120
MS3 Number of microscans	1
MS3 Isolation Window (th)	2 (10 multi-notches)
MS2 Minimum Ion intensity	not applicable
MS3 Normalized Collision Energy	65
FASTA protein database:
Database version/release date	Release 77 (Nov. 2014)
Number of protein sequences	16895
Include common contaminants	no
Decoy sequence type	separate reversed (internal to PD 1.4)
Database preparation software	www.ProteomicAnalysisWorkbench.com
Peak list creation:
MSConvert (http://proteowizard.sourceforge.net)	version: 3.0.9490
Minimum ion count	15
Minimum intensity (absolute)	100
MSn level	2 and 3 (reporter ions)
Number of MS2 scans	123814
Quantification (MS3):
Integration tolerance	20 ppm
Integration method	Most confident centroid
Quantitative value	peak height
Search engine:
Name and version	Turbo SEQUEST (Proteome Discovery 1.4.1.14)
Database	Gallus_gallus.Galgal4.pep.all.fixed.extras.fasta
Parent ion mass tolerance	1.25 Da
Parent ion mass type	Monoisotopic
Search enzyme	trypsin
Fully tryptic termini	yes
Maximum missed cleavages	2
Variable modifications	M+15.9945
Maximum number of variable mods per peptide	3
Fargment ion tolerance	1.0005
Fragment ion mass type	Monoisotopic
Ion series used in scoring	y- and b-ions
Minimum peptide length	6
Maximum peptide length	144
Minimum precirsor mass	350 Da
Maximum precursor mass	5000 Da
Maximum parent ion charge state	4
Maximum fragment ion charge state	2
Static modifications	nt+229.1629, K+229.1629, C+57.021
Peptide to protein mapping:
Software	in-house Python scripts
Number scans passing score thresholds	25100
Number decoys passing score thresholds	not reported by PD 1.4
PSM FDR (scan-based)	0.05
Parsimony analysis	not applicable
Minimum peptides per protein	one
Minimum unique peptides per protein	one
Number of identified proteins (non-redundant, excluding contaminants without grouping)	5233
Number of decoy proteins (non-redundant, excluding contaminants without grouping)	not reported by PD 1.4
Preliminary protein FDR	not applicable
Protein grouping method	not applicable
